# Supplementary material for: The Use of Complementary and Alternative Medicine among Peritoneal Dialysis Patients at a Second-Level Hospital in Yucatán Mexico
Source: Healthcare (Basel). 2023 Mar 1;11(5):722. doi: 10.3390/healthcare11050722 (PMC10001407; doi:10.3390/healthcare11050722)
Supplement: Supplementary file 1 [file healthcare-11-00722-s001.zip]

Archive with 1 entries (1 files):
- healthcare-2235960-supplementary.pdf
